# Supplementary material for: Pulmonary Mesenchymal Stem Cells in Mild Cases of COVID-19 Are Dedicated to Proliferation; In Severe Cases, They Control Inflammation, Make Cell Dispersion, and Tissue Regeneration
Source: Front Immunol. 2022 Jan 13;12:780900. doi: 10.3389/fimmu.2021.780900 (PMC8793136; doi:10.3389/fimmu.2021.780900)
Supplement: Supplementary file 3 [file DataSheet_3.xlsx]

## Sheet: degs_mild_control
						Each gene is indicated In Column A and in column C the av_logFC is indicated. In this column, all positive resuts indicate that the gene was transcriptionaly upregulated in mild cases over control individuals (the genes used in our analysis). Negatively marked genes means that the upregulation accurred in control individuals over mild cases. Moreover, the analysis considered only genes that had s…
Coluna1	p_val	av_logFC	mild_group1	control_group2	p_val_adj
CD90	1.66442e-12	3.13905	0.149	0	3.32885e-09
CD105	3.91815e-09	1.92422	0.781	0.122	7.8363e-06
CD73	1.70103e-12	1.74791	0.107	0.01	3.40206e-09
NUF2	6.29061e-09	1.6755	1	0.366	1.25812e-05
TMEM106C	1.94299e-07	1.64196	0.941	0.307	0.000388599
CDCA1	4.72651e-15	1.63772	0.941	0.068	9.45301e-12
CDT1	6.4854e-12	1.5615	0.941	0.127	1.29708e-08
LTB	2.59045e-13	1.53004	1	0.161	5.1809e-10
TNFSF10	6.45281e-09	1.48021	0.882	0.166	1.29056e-05
PKMYT	5.04204e-07	1.4358	0.824	0.19	0.00100841
BATF	0.000160877	1.42725	0.353	0.029	0.321755
HIST1H1E	8.81239e-05	1.41417	0.588	0.122	0.176248
TYMS	2.86956e-06	1.40273	1	0.439	0.00573913
SAC3D1	1.27949e-06	1.3316	0.941	0.322	0.00255899
GSTP1	0.000336331	1.33031	1	0.849	0.672661
MT-ATP8	9.50991e-10	1.30806	0.824	0.107	1.90198e-06
NUF2	7.35567e-11	1.27038	1	0.215	1.47113e-07
KLRD1	1.80857e-10	1.20602	0.529	0.005	3.61714e-07
AP1S2	3.46538e-08	1.17224	1	0.327	6.93076e-05
HERC5	0.000261345	1.14639	0.882	0.42	0.52269
SMC4	1.53291e-05	1.09819	1	0.488	0.0306583
MT-CO3	3.05882e-05	1.0842	1	1	0.0611763
CD73	2.17879e-08	1.07343	0.353	0	4.35759e-05
UBE2S	1.03021e-07	1.07256	1	0.351	0.000206041
ATAD2	1.8803e-05	1.06012	0.824	0.259	0.037606
TPX2	0.000282695	1.03687	0.765	0.283	0.565391
NCAPG	7.96868e-09	1.03321	0.882	0.176	1.59374e-05
FAM111B	9.55327e-11	0.979207	0.941	0.19	1.91065e-07
LINC02446	1.01155e-09	0.955871	0.412	0	2.0231e-06
KLRC1	0.000255449	0.927793	0.235	0.005	0.510899
PIM2	4.30361e-09	0.920139	0.588	0.029	8.60723e-06
MKI67	5.30043e-05	0.916469	0.941	0.424	0.106009
GZMH	3.86107e-09	0.909834	0.471	0.005	7.72214e-06
HOPX	3.94504e-09	0.889207	0.471	0.005	7.89007e-06
TRAV38-2DV8	4.35673e-07	0.87772	0.294	0	0.000871345
GGH	8.02978e-05	0.849808	0.941	0.434	0.160596
E2F8	0.000201621	0.837402	0.353	0.029	0.403241
BIRC5	3.21362e-07	0.756128	1	0.405	0.000642724
TRAC	6.10543e-09	0.752502	0.647	0.054	1.22109e-05
MND1	9.02905e-12	0.732842	0.941	0.18	1.80581e-08
NDC80	1.13749e-08	0.721125	0.765	0.127	2.27497e-05
KIF21A	4.30988e-11	0.712253	0.471	0	8.61977e-08
PRC1	5.81853e-09	0.688602	0.941	0.254	1.16371e-05
GPR171	1.61413e-10	0.682459	0.588	0.015	3.22827e-07
SPC25	3.11043e-11	0.667238	1	0.263	6.22087e-08
HAVCR2	8.89406e-05	0.66424	0.588	0.137	0.177881
AURKA	1.3498e-11	0.649626	0.941	0.205	2.69961e-08
NCAPH	1.99748e-07	0.644038	0.647	0.093	0.000399495
TRBC2	3.57591e-09	0.63712	0.529	0.015	7.15181e-06
IDI1	3.0549e-11	0.63267	0.941	0.195	6.1098e-08
LINC00342	4.68088e-05	0.620049	0.353	0.02	0.0936177
TK1	6.67319e-07	0.616861	1	0.468	0.00133464
PCNA	7.72051e-07	0.613881	1	0.488	0.0015441
ARMH1	2.78852e-16	0.606192	0.941	0.078	5.57705e-13
PBK	1.92342e-14	0.604996	1	0.185	3.84685e-11
CORO1A	2.83746e-06	0.604448	0.529	0.068	0.00567493
SLC2A3	9.51507e-09	0.599386	0.588	0.034	1.90301e-05
PMAIP1	2.1364e-09	0.59934	0.647	0.049	4.27281e-06
NET1	2.36868e-15	0.587009	0.882	0.063	4.73736e-12
UHRF1	3.12559e-12	0.584925	0.941	0.185	6.25117e-09
ASPM	2.32576e-05	0.584032	0.824	0.302	0.0465152
INSIG1	4.91301e-18	0.564719	1	0.112	9.82602e-15
MT-ATP6	1.49562e-07	0.556847	1	0.99	0.0127635
IGFBP7	8.27043e-20	0.556826	1	0.073	1.65409e-16
GZMA	4.75109e-11	0.550106	0.588	0.01	9.50217e-08
KIF2C	3.99123e-07	0.54905	0.765	0.176	0.000798247
ACTG1	3.12105e-06	0.546501	1	0.917	0.00123499
PRDM1	5.62574e-13	0.544409	0.706	0.02	1.12515e-09
RAB10	7.99457e-07	0.536516	0.941	0.366	0.00159891
CARHSP1	9.45483e-06	0.524804	0.941	0.405	0.0189097
TUBB4B	0.000361868	0.521286	1	0.605	0.723736
TUBB6	1.37209e-05	0.5211	1	0.498	0.0274418
HIST1H1D	2.35419e-07	0.520917	0.647	0.088	0.000470838
NUSAP1	0.000151859	0.516519	1	0.566	0.303719
CCL5	2.97384e-13	0.48776	0.765	0.044	5.94768e-10
WEE1	5.67273e-13	0.474626	0.882	0.112	1.13455e-09
XCL2	5.60843e-06	0.469462	0.353	0.01	0.0112169
TRGV10	4.35673e-07	0.465179	0.294	0	0.000871345
ANLN	2.67764e-12	0.461896	1	0.263	5.35529e-09
LTC4S	8.52478e-24	0.458587	1	0.01	1.70496e-20
NUCB2	3.18239e-08	0.453317	0.941	0.385	6.36478e-05
RTKN2	1.17269e-19	0.424971	0.941	0.029	2.34538e-16
HLA-DQA2	0.000219323	0.420503	0.235	0.005	0.438646
ESCO2	5.64988e-06	0.418426	0.588	0.127	0.0112998
AURKB	2.99152e-08	0.411143	0.824	0.205	5.98304e-05
SLAMF7	8.18517e-06	0.410835	0.235	0	0.0163703
KIF4A	3.81946e-16	0.409544	1	0.156	7.63892e-13
IER5	1.09964e-13	0.397043	1	0.234	2.19928e-10
UBE2T	1.91609e-13	0.393324	1	0.244	3.83218e-10
RSAD2	3.55023e-10	0.380029	0.588	0.02	7.10045e-07
HIST1H2AC	0.000114862	0.364497	0.353	0.029	0.229723
TRAF1	1.3066e-06	0.36285	0.353	0.005	0.0026132
TRGV5	8.18517e-06	0.35745	0.235	0	0.0163703
DEFB1	2.09259e-12	0.356898	1	0.224	4.18518e-09
DUSP5	0.000294036	0.356602	0.235	0.005	0.588072
AAED1	9.7027e-18	0.352387	1	0.127	1.94054e-14
HIST1H2AL	0.000146651	0.35086	0.176	0	0.293303
LRRC46	2.21781e-22	0.345569	0.941	0.005	4.43563e-19
SOCS1	1.87431e-05	0.343712	0.412	0.029	0.0374861
CHMP1B	1.10788e-12	0.340989	0.882	0.141	2.21576e-09
CCNB2	3.10132e-09	0.316724	0.941	0.327	6.20264e-06
KLF4	1.23519e-15	0.308939	1	0.195	2.47038e-12
MYBL2	2.50132e-06	0.296664	0.529	0.073	0.00500264
IFI44L	5.30285e-08	0.288821	0.765	0.2	0.000106057
CCNB1	2.82908e-12	0.286158	0.941	0.268	5.65815e-09
FCN1	3.53847e-21	0.282338	1	0.083	7.07694e-18
DMKN	2.0991e-22	0.275631	0.941	0.005	4.19821e-19
CTLA4	2.11565e-05	0.274274	0.294	0.005	0.0423129
SLC27A2	0.000146651	0.270652	0.176	0	0.293303
MX1	1.36605e-07	0.268673	0.824	0.273	0.00027321
MYADM	2.13531e-11	0.257143	0.941	0.273	4.27062e-08
ARL4A	1.23588e-09	0.252572	0.941	0.351	2.47177e-06
AC015912,3	2.11566e-12	0.252183	0.647	0.02	4.23132e-09
NPL	6.17311e-17	-0.254098	0.824	0.088	1.23462e-13
BATF3	0.000187252	-0.255949	0.294	0.098	0.374504
PHLDA3	1.57083e-12	-0.257816	1	0.459	3.14167e-09
EFHC1	6.0396e-12	-0.259619	0.647	0.093	1.20792e-08
CXCL3	4.28821e-21	-0.260748	0.941	0.068	8.57642e-18
NEK2	0.00025073	-0.261539	0.353	0.073	0.501461
PRSS21	5.10992e-16	-0.263234	0.941	0.234	1.02198e-12
KLHDC8B	6.84635e-08	-0.26359	0.471	0.102	0.000136927
CSF2RA	2.83585e-21	-0.265082	1	0.171	5.6717e-18
HEXB	4.02785e-05	-0.266094	1	0.751	0.080557
LDLRAD4	0.000203684	-0.268509	0.353	0.063	0.407368
SPINT1	7.28153e-08	-0.270721	0.471	0.088	0.000145631
MDK	2.12302e-16	-0.280886	0.882	0.19	4.24604e-13
SLC11A1	1.15625e-10	-0.283695	1	0.512	2.31249e-07
HBEGF	1.97259e-07	-0.284339	0.471	0.122	0.000394519
NCF2	5.07605e-09	-0.290883	0.941	0.498	1.01521e-05
AKR1C2	6.1863e-21	-0.291979	1	0.19	1.23726e-17
RASGEF1B	1.80482e-18	-0.292998	0.941	0.195	3.60963e-15
HLA-DQB2	2.10871e-18	-0.294825	1	0.132	4.21742e-15
XCL1	2.17879e-08	-0.296754	0.353	0	4.35759e-05
HCAR2	8.99851e-07	-0.299413	0.412	0.127	0.0017997
TRGV2	0.000146651	-0.300526	0.176	0	0.293303
THBD	1.15875e-07	-0.301153	0.471	0.107	0.00023175
FNIP2	1.02106e-17	-0.301748	0.882	0.132	2.04211e-14
CLIC3	2.17879e-08	-0.314879	0.353	0	4.35759e-05
LHFPL2	4.70203e-08	-0.315216	0.471	0.098	9.40407e-05
NR1H3	8.62458e-05	-0.320303	0.294	0.122	0.172492
OASL	1.98075e-07	-0.320865	0.706	0.293	0.000396149
HPGDS	2.22e-13	-0.326155	0.706	0.122	4.44001e-10
HSPH1	5.13473e-16	-0.326962	0.882	0.239	1.02695e-12
LGALS3	0.000384724	-0.328814	1	0.98	0.769447
RBP4	7.54056e-07	-0.338741	1	0.585	0.00150811
ERCC6L	0.00264183	-0.341316	0.235	0.024	1
CCRL2	5.43345e-05	-0.342571	0.294	0.112	0.108669
CXorf21	0.311547	-0.343032	0.118	0.112	1
PLEK	1.56323e-11	-0.344189	1	0.541	3.12646e-08
CCL4	0.000210545	-0.347491	0.412	0.073	0.421089
GPX3	9.29097e-22	-0.355171	1	0.224	1.85819e-18
IL1B	0.000144136	-0.368376	0.353	0.088	0.288273
PLTP	5.70066e-19	-0.37204	0.882	0.141	1.14013e-15
IRF8	4.46006e-15	-0.378498	0.824	0.195	8.92013e-12
RNASE1	1.70481e-11	-0.379709	0.588	0.054	3.40962e-08
CXCL5	8.40948e-10	-0.38141	0.588	0.093	1.6819e-06
C1orf162	0.000458103	-0.382831	1	0.849	0.916206
SLAMF8	3.74867e-06	-0.383148	0.059	0.122	0.00178532
LINC02345	1.83047e-12	-0.385169	0.647	0.122	3.66094e-09
SUCNR1	5.21067e-17	-0.388095	0.824	0.141	1.04213e-13
KCNMA1	2.52294e-22	-0.388129	1	0.156	5.04588e-19
YBX1	0.0203305	-0.391061	1	0.98	1
RGCC	3.4804e-08	-0.392686	1	0.615	6.96079e-05
KYNU	7.95173e-20	-0.3929	1	0.254	1.59035e-16
CCL23	2.14679e-19	-0.393422	1	0.298	4.29358e-16
AC008637,1	1.7984e-20	-0.39663	1	0.239	3.5968e-17
GPR137B	0.0566334	-0.399745	0.176	0.229	1
FOLR1	7.2766e-09	-0.403163	0.529	0.132	1.45532e-05
PLXDC2	1.06276e-16	-0.414291	1	0.405	2.12551e-13
WARS	0.223575	-0.418332	0.235	0.244	1
PLD3	3.10456e-09	-0.42026	1	0.6	6.20913e-06
PPDPF	0.00128866	-0.422932	0.941	0.815	1
TAGLN	7.89957e-15	-0.424239	0.765	0.146	1.57991e-11
CTSD	0.0154962	-0.428965	1	0.995	1
NOP10	6.71432e-05	-0.4295	1	0.815	0.134286
OTOA	3.55083e-10	-0.429614	0.588	0.146	7.10165e-07
AKR1C3	5.57584e-20	-0.433572	1	0.278	1.11517e-16
IL18	1.01505e-22	-0.436065	1	0.215	2.03011e-19
ARL6IP1	0.0695624	-0.436944	1	0.932	1
TCN2	2.48923e-10	-0.444386	0.588	0.195	4.97845e-07
MACC1	1.64767e-20	-0.44873	0.941	0.161	3.29533e-17
ABCA1	0.101887	-0.45046	0.059	0.122	1
FPR1	4.54508e-18	-0.456537	0.941	0.259	9.09016e-15
RIN2	8.63694e-11	-0.456765	0.588	0.137	1.72739e-07
CPVL	4.30721e-12	-0.456826	1	0.532	8.61442e-09
RARRES3	4.55084e-06	-0.460092	0.529	0.19	0.00910168
AVPI1	2.34089e-22	-0.460601	1	0.156	4.68179e-19
AXL	1.11267e-16	-0.461103	1	0.405	2.22534e-13
IFIT1	1.02563e-06	-0.473185	0.529	0.161	0.00205125
PTAFR	7.42057e-24	-0.475389	1	0.156	1.48411e-20
GM2A	6.43395e-05	-0.475454	0.353	0.185	0.128679
CENPA	1.22257e-07	-0.47634	0.588	0.234	0.000244515
PILRA	8.47979e-15	-0.476652	0.941	0.405	1.69596e-11
AL034397,3	3.66211e-10	-0.484692	0.588	0.132	7.32422e-07
EPAS1	2.7639e-23	-0.505636	1	0.2	5.5278e-20
CD59	4.02713e-06	-0.506285	0.882	0.693	0.00805427
HERPUD1	0.00509192	-0.50753	0.353	0.171	1
DSE	1.40539e-09	-0.507963	0.529	0.161	2.81078e-06
S100A13	3.74979e-08	-0.514716	1	0.712	7.49957e-05
MGLL	2.27334e-18	-0.519284	0.882	0.215	4.54668e-15
GTSE1	1.9929e-07	-0.524633	0.706	0.356	0.000398579
THBS1	3.46369e-21	-0.525595	1	0.288	6.92738e-18
FPR3	3.64148e-14	-0.534548	0.765	0.107	7.28297e-11
GSN	6.01456e-13	-0.5387	0.941	0.4	1.20291e-09
KLF6	4.15344e-05	-0.542166	0.706	0.454	0.0830689
VAMP5	3.22577e-09	-0.544868	0.647	0.205	6.45155e-06
ACSL1	1.16892e-05	-0.545213	0.294	0.18	0.0233783
TPM4	0.000247757	-0.547173	0.529	0.4	0.495514
IGF1	2.61077e-20	-0.547572	1	0.2	5.22154e-17
IFNGR2	6.75075e-18	-0.548893	0.941	0.317	1.35015e-14
CXCL16	7.78532e-08	-0.563022	1	0.737	0.000155706
DMXL2	6.44376e-13	-0.56525	0.706	0.18	1.28875e-09
RNASE6	2.64901e-18	-0.565996	0.941	0.244	5.29803e-15
C1orf56	5.13268e-18	-0.571988	1	0.239	1.02654e-14
CTSH	1.69447e-08	-0.577805	1	0.698	3.38893e-05
PRDX1	0.000158316	-0.577855	0.941	0.863	0.316632
ZEB2	2.60583e-13	-0.578025	1	0.546	5.21167e-10
TNFSF13B	6.15969e-15	-0.581313	0.824	0.312	1.23194e-11
SPINT2	4.82275e-19	-0.584751	0.941	0.341	9.64551e-16
NMB	1.31036e-05	-0.58967	0.353	0.224	0.0262072
TEX14	9.67906e-08	-0.590106	0.471	0.2	0.000193581
IFI30	3.73933e-16	-0.59413	0.941	0.424	7.47867e-13
PLBD1	7.42787e-13	-0.595683	1	0.6	1.48557e-09
RAB13	4.33606e-11	-0.602757	0.941	0.493	8.67213e-08
HLA-DPB1	5.76935e-05	-0.603307	1	0.995	0.115387
PPIC	4.78228e-19	-0.605516	1	0.327	9.56457e-16
REL	0.0555656	-0.607766	0.294	0.2	1
TREM1	2.92242e-08	-0.608781	1	0.751	5.84485e-05
LPL	1.288e-17	-0.609673	1	0.434	2.576e-14
HSPA1A	0.000416854	-0.610226	0.412	0.263	0.833708
CD99	0.000123541	-0.620214	0.765	0.649	0.247082
GPD1	3.30178e-23	-0.623209	1	0.249	6.60355e-20
CREG1	6.28732e-14	-0.626309	0.941	0.512	1.25746e-10
SMIM14	4.23614e-18	-0.6287	1	0.434	8.47229e-15
IGFBP2	1.33378e-21	-0.636558	1	0.234	2.66756e-18
TFEC	5.92452e-21	-0.638596	0.941	0.229	1.1849e-17
MGST1	1.32018e-17	-0.649475	1	0.4	2.64036e-14
MS4A6A	4.24911e-10	-0.654616	1	0.561	8.49821e-07
MIR3945HG	2.17814e-13	-0.660581	0.765	0.19	4.35627e-10
CETN2	5.05767e-18	-0.662892	0.824	0.273	1.01153e-14
FOS	8.43176e-16	-0.666445	0.824	0.195	1.68635e-12
SLCO2B1	2.86111e-20	-0.6698	1	0.39	5.72223e-17
S100A6	1.6182e-08	-0.675198	1	1	3.23639e-05
FCGR2A	4.51496e-14	-0.675356	1	0.546	9.02992e-11
JUN	0.000104108	-0.677201	0.529	0.39	0.208215
VMO1	2.05837e-15	-0.683511	1	0.502	4.11674e-12
HLA-DRB1	8.11806e-07	-0.684249	1	1	0.00162361
APOC2	1.08832e-10	-0.691587	0.588	0.161	2.17664e-07
MT1X	1.56607e-05	-0.692567	0.353	0.044	0.0313213
CTSZ	0.000388727	-0.698547	1	0.859	0.777453
SLC31A2	2.32233e-23	-0.699092	1	0.259	4.64466e-20
CLDN7	8.65231e-24	-0.709335	1	0.263	1.73046e-20
TNFAIP2	7.37815e-25	-0.713862	1	0.259	1.47563e-21
SPI1	1.71829e-06	-0.717549	1	0.815	0.00343658
BHLHE41	4.36867e-22	-0.722764	1	0.366	8.73733e-19
TSPAN4	2.53991e-20	-0.72474	0.941	0.278	5.07982e-17
CAMP	1.11629e-17	-0.731976	0.882	0.2	2.23258e-14
ALOX5	2.701e-11	-0.734492	1	0.673	5.402e-08
GRINA	2.37413e-13	-0.737545	0.882	0.522	4.74827e-10
ALDH1A1	1.8233e-19	-0.739983	0.882	0.263	3.6466e-16
CTSL	7.69155e-07	-0.749363	1	0.824	0.00153831
PLAUR	4.1099e-12	-0.757501	0.941	0.595	8.2198e-09
TXN	6.46065e-06	-0.764897	1	0.888	0.0129213
PCOLCE2	7.19652e-25	-0.76647	1	0.283	1.4393e-21
LY86	3.90267e-18	-0.782379	1	0.444	7.80535e-15
AGRP	2.13395e-18	-0.78397	1	0.434	4.2679e-15
C1QA	1.29833e-08	-0.789618	1	0.995	2.59667e-05
KIF20B	3.20322e-07	-0.794089	0.647	0.312	0.000640644
CTNNB1	4.45382e-05	-0.801067	0.647	0.459	0.0890764
S100A4	0.000150247	-0.825102	1	1	0.300494
HLA-DQB1	3.64648e-07	-0.856474	1	0.971	0.000729295
SLC15A3	3.57878e-20	-0.857901	0.824	0.346	7.15756e-17
PLA2G16	7.95556e-14	-0.860652	1	0.61	1.59111e-10
STAT1	4.31234e-06	-0.86102	0.471	0.376	0.00862468
TYMP	0.000294937	-0.868236	0.647	0.585	0.589874
CCL18	5.55771e-07	-0.877184	0.941	0.576	0.00111154
LSP1	8.93244e-07	-0.878645	0.706	0.59	0.00178649
MARCO	3.15997e-06	-0.880574	1	0.98	0.00631994
AC020656,1	1.89035e-20	-0.881499	0.941	0.273	3.78069e-17
LRP1	9.10203e-21	-0.885625	1	0.444	1.82041e-17
MS4A4A	2.27823e-06	-0.905965	1	0.834	0.00455646
CST3	3.40909e-11	-0.92307	1	0.995	6.81818e-08
OLR1	4.82185e-10	-0.924526	1	0.776	9.64369e-07
CTSS	6.98167e-08	-0.959528	0.941	0.98	0.000139633
MS4A7	2.41226e-06	-0.980144	1	0.937	0.00482451
MFSD1	4.31069e-17	-0.983691	0.941	0.449	8.62139e-14
CTSA	0.000297477	-0.993767	0.471	0.537	0.594955
GRN	2.85181e-09	-0.996242	1	0.995	5.70363e-06
FTH1	1.34268e-08	-1.00401	1	1	2.68537e-05
FCER1G	6.57162e-09	-1.01973	1	0.995	1.31432e-05
SRGN	1.76648e-05	-1.04204	0.941	0.946	0.0353296
RAB31	1.24775e-20	-1.05079	0.941	0.468	2.4955e-17
ANXA1	3.94068e-05	-1.05274	0.824	0.922	0.0788135
KCTD12	5.00219e-17	-1.06083	0.765	0.361	1.00044e-13
CYBB	1.43117e-18	-1.06672	0.941	0.38	2.86234e-15
ATP6V1F	8.18954e-05	-1.06784	0.647	0.81	0.163791
HCST	3.89191e-07	-1.07046	0.824	0.688	0.000778381
OAZ1	5.53328e-09	-1.09094	1	0.985	1.10666e-05
TIMP2	9.80347e-15	-1.09641	1	0.678	1.96069e-11
PPARG	6.77427e-23	-1.09736	1	0.454	1.35485e-19
CSTA	0.000227755	-1.09936	1	0.951	0.45551
ACP5	8.45634e-09	-1.10854	1	0.927	1.69127e-05
CFD	7.45377e-11	-1.11335	1	0.707	1.49075e-07
TREM2	6.4656e-21	-1.13464	1	0.473	1.29312e-17
FTL	2.10311e-08	-1.13794	1	1	4.20621e-05
GCHFR	3.46067e-07	-1.14127	1	0.859	0.000692135
SMIM25	6.08188e-11	-1.14361	1	0.859	1.21638e-07
GPNMB	3.85779e-12	-1.14472	1	0.829	7.71559e-09
CES1	3.6428e-12	-1.15281	1	0.683	7.28561e-09
TFRC	3.54505e-16	-1.15442	1	0.59	7.09011e-13
TGM2	3.61287e-08	-1.18003	0.412	0.371	7.22575e-05
CEBPB	7.35489e-10	-1.18405	0.941	0.854	1.47098e-06
VSIG4	1.64243e-09	-1.18924	1	0.859	3.28485e-06
CLEC7A	8.8377e-20	-1.19578	0.941	0.532	1.76754e-16
PLIN2	5.9424e-17	-1.2113	1	0.663	1.18848e-13
PLAC8	2.67221e-12	-1.23454	0.765	0.385	5.34443e-09
LIPA	0.000421892	-1.2361	0.353	0.468	0.843784
CENPX	0.000177298	-1.24418	0.412	0.517	0.354597
BRI3	4.89906e-09	-1.2456	0.941	0.868	9.79812e-06
HNMT	1.45689e-17	-1.25696	1	0.683	2.91378e-14
CYP27A1	2.77688e-19	-1.26457	1	0.61	5.55376e-16
PSAP	4.90883e-16	-1.26802	1	1	9.81767e-13
C1QB	4.87188e-09	-1.28759	1	1	9.74376e-06
ATOX1	2.62365e-05	-1.29351	0.471	0.678	0.0524729
TIMP1	2.48113e-17	-1.3077	0.882	0.561	4.96227e-14
INHBA	1.13759e-17	-1.30881	0.941	0.478	2.27518e-14
S100A9	4.16033e-08	-1.31096	1	0.941	8.32065e-05
IGSF6	1.00021e-22	-1.31942	1	0.551	2.00043e-19
SCD	1.6822e-17	-1.34193	1	0.649	3.36439e-14
FABP4	3.34625e-06	-1.35715	1	0.995	0.0066925
TSPO	5.87307e-14	-1.37294	1	0.971	1.17461e-10
ASAH1	6.62686e-12	-1.38187	0.941	0.859	1.32537e-08
FCGR1A	5.02928e-25	-1.38697	1	0.527	1.00586e-21
MCEMP1	1.49166e-10	-1.38814	1	0.868	2.98332e-07
MRC1	9.60052e-14	-1.39174	0.941	0.678	1.9201e-10
C1QC	2.8166e-09	-1.43127	1	0.917	5.6332e-06
ATP1B1	6.00004e-20	-1.44234	0.941	0.478	1.20001e-16
AIF1	5.69536e-14	-1.47956	1	0.932	1.13907e-10
MGST3	3.34765e-14	-1.49509	1	0.937	6.6953e-11
GLRX	4.93782e-05	-1.49706	0.471	0.678	0.0987565
FBP1	7.22976e-09	-1.50941	1	0.927	1.44595e-05
FCGR3A	3.24509e-19	-1.51406	1	0.722	6.49018e-16
TYROBP	7.86707e-15	-1.52071	1	1	1.57341e-11
CTSB	9.67451e-12	-1.52823	0.882	0.937	1.9349e-08
LGALS1	3.30238e-05	-1.53904	1	1	0.0660475
APOE	3.59434e-08	-1.58098	1	1	7.18867e-05
SERPINA1	3.32954e-12	-1.59689	1	0.946	6.65908e-09
LY6E	1.63754e-08	-1.63807	0.765	0.873	3.27508e-05
GLUL	2.52429e-19	-1.6483	1	0.82	5.04858e-16
S100A8	1.0264e-10	-1.66371	1	0.844	2.0528e-07
LST1	1.4794e-15	-1.68174	1	0.893	2.9588e-12
MSR1	8.40296e-18	-1.68597	1	0.663	1.68059e-14
FCGRT	3.24377e-18	-1.70285	1	0.859	6.48753e-15
APOC1	4.35032e-13	-1.72475	1	1	8.70064e-10
FN1	6.72808e-08	-1.72601	1	0.815	0.000134562
LYZ	2.59543e-06	-1.72734	1	1	0.00519085
ALOX5AP	9.59365e-18	-1.80824	1	0.976	1.91873e-14
HLA-DMA	6.83205e-21	-1.82199	1	0.941	1.36641e-17
LTA4H	7.60682e-20	-1.94617	0.941	0.888	1.52136e-16
NUPR1	2.42403e-13	-1.95133	1	0.898	4.84806e-10
ALDH2	1.77523e-20	-1.99295	1	0.888	3.55047e-17
NPC2	7.61625e-21	-2.06382	0.941	0.961	1.52325e-17
RETN	8.99937e-18	-2.77054	1	0.937	1.79987e-14
