# Supplementary material for: Pulmonary Mesenchymal Stem Cells in Mild Cases of COVID-19 Are Dedicated to Proliferation; In Severe Cases, They Control Inflammation, Make Cell Dispersion, and Tissue Regeneration
Source: Front Immunol. 2022 Jan 13;12:780900. doi: 10.3389/fimmu.2021.780900 (PMC8793136; doi:10.3389/fimmu.2021.780900)
Supplement: Supplementary file 4 [file DataSheet_4.xlsx]

## Sheet: degs_mild_severe
						Each gene is indicated In Column A and in column C the av_logFC is indicated. In this column, all positive resuts indicate that the gene was transcriptionaly upregulated in severe over mild cases (the genes used in our analysis). Negatively marked genes means that the upregulation accurred in mild over severe cases. Moreover, the analysis considered only genes that had statistical significance in…
Coluna1	p_val	av_logFC	severe_group1	mild_group2	p_val_adj
CD90	1.84583e-05	0.41034	0.382	0.149	0.00985232
CD105	1.81905e-05	0.269587	0.947	0.781	0.000970937
CD73	1.80389e-05	0.431128	0.268	0.107	0.000962843
YARS	1.79852e-05	0.298134	0.202	0.044	0.00959981
DOPEY2	1.77278e-05	0.325458	0.101	0	0.00094624
ASAP1	1.77278e-05	0.271553	0.101	0	0.00094624
MIIP	1.77278e-05	0.299364	0.101	0	0.00094624
MLF1	1.77278e-05	0.308163	0.101	0	0.0094624
SPP1	1.77278e-05	1.39747	0.101	0	0.0094624
MCRIP2	1.76576e-05	-0.360751	0.18	0.096	0.00094249
PLEKHA3	1.76524e-05	0.34302	0.145	0.009	0.00942216
ADGRF4	1.74711e-05	0.285577	0.118	0.009	0.00932536
ADRB2	1.74591e-05	0.70834	0.18	0.026	0.00931898
SRSF11	1.73952e-05	0.35825	0.36	0.149	0.000928489
PPP1R11	1.73439e-05	-0.366817	0.189	0.123	0.0092575
HK2	1.73089e-05	0.392803	0.184	0.026	0.00092388
ATP1A1	1.72156e-09	-0.36025	0.461	0.307	9.189e-06
SLC6A6	1.67379e-09	0.508142	0.206	0.035	8.93405e-08
MMP14	1.67319e-09	0.519057	0.184	0.026	8.93083e-06
RRAGC	1.66954e-09	0.253892	0.197	0.035	8.91131e-06
CLIP4	1.61698e-09	0.474405	0.184	0.026	8.63079e-08
CHMP3	1.61443e-05	-0.390177	0.241	0.175	0.000861717
DCTN3	1.60189e-05	-0.290826	0.158	0.123	0.00855027
KIF9	1.59933e-05	0.70852	0.175	0.026	0.00853657
TMEM125	1.58386e-05	-0.814518	0.171	0.158	0.0008454
AGTRAP	1.5755e-05	0.406669	0.171	0.018	0.00840938
FAU	1.78321e-09	0.372572	0.974	0.754	9.51807e-05
C6orf106	1.76345e-09	0.414845	0.263	0.026	9.41257e-05
TMED9	1.71245e-09	0.365786	0.276	0.053	9.14036e-05
JTB	1.69045e-09	0.318006	0.64	0.298	9.02293e-05
BAZ1A	1.67661e-09	0.742893	0.425	0.105	8.9491e-05
RHOF	1.65294e-09	0.779134	0.237	0.009	8.82274e-05
YIPF5	1.59932e-09	0.358544	0.189	0.009	8.53651e-05
KCNK1	1.53955e-09	0.830969	0.311	0.044	8.21752e-05
UFM1	1.45739e-09	0.649308	0.491	0.158	7.77897e-05
UBE2H	1.44512e-09	0.527984	0.408	0.105	7.71345e-05
HSP90AB1	1.38948e-09	1.16964	0.772	0.43	7.4165e-05
FUS	1.38236e-09	0.277661	0.425	0.158	7.37846e-05
ACTR3	1.29869e-09	0.539198	0.469	0.149	6.93191e-05
CCNI	1.28849e-09	0.259644	0.548	0.246	6.87746e-05
LGALS1	1.28459e-09	1.51343	0.285	0.026	6.85664e-05
C3orf52	1.25477e-09	0.915528	0.259	0.018	6.69744e-05
PLEC	1.22599e-09	0.856164	0.513	0.167	6.54384e-05
UPP1	1.21755e-09	1.06322	0.338	0.053	6.49882e-05
ILF2	1.19782e-09	0.433669	0.342	0.079	6.39348e-05
TMED5	1.15864e-09	0.389896	0.259	0.035	6.18437e-05
WASL	1.15772e-09	0.746239	0.478	0.14	6.17946e-05
EHD4	1.11451e-09	0.758187	0.386	0.088	5.94882e-05
NAP1L1	1.103e-09	0.797068	0.522	0.175	5.88735e-05
SOX9	1.09346e-09	0.705905	0.237	0.009	5.83646e-05
NUPR1	1.0589e-09	1.06118	0.68	0.316	5.65197e-05
RPL3	1.04632e-09	-0.695542	0.855	0.816	5.58482e-05
CSDE1	1.02918e-09	0.470097	0.566	0.228	5.49334e-05
SPRR1B	1.01207e-09	2.35505	0.263	0.018	5.40204e-05
STAT6	1.00995e-09	0.733093	0.355	0.061	5.39073e-05
EEF2	9.91235e-10	-0.625151	0.75	0.64	5.29082e-05
WWTR1	9.84756e-10	0.603732	0.303	0.035	5.25623e-05
CCT4	9.80133e-10	0.606736	0.434	0.114	5.23156e-05
TIMP1	9.0095e-10	1.40821	0.636	0.272	4.80891e-05
CNN3	8.87073e-10	0.493056	0.526	0.193	4.73484e-05
MPZL2	8.07175e-10	0.722879	0.404	0.088	4.30838e-05
TOMM5	8.03725e-10	0.262335	0.5	0.184	4.28996e-05
CXCL17	7.94109e-10	-1.03499	0.811	0.877	4.23864e-05
MICOS13	7.90068e-10	-0.975358	0	0.149	4.21707e-05
GAS5	7.90068e-10	-0.818046	0	0.149	4.21707e-05
MARCH5	7.87198e-10	0.436524	0.382	0.096	4.20175e-05
HLA-DRB5	7.78286e-10	-1.38171	0.215	0.351	4.15418e-05
KIAA1551	7.74991e-10	1.22601	0.325	0.044	4.13659e-05
MYH9	7.68768e-10	0.813146	0.526	0.175	4.10338e-05
LAMTOR4	7.53711e-10	-0.710605	0.36	0.298	4.02301e-05
SRSF5	7.26299e-10	0.4864	0.526	0.193	3.87669e-05
ATP2B4	7.0557e-10	0.827738	0.325	0.044	3.76605e-05
STARD10	6.95487e-10	-0.872754	0.355	0.368	3.71223e-05
BACE2	6.72711e-10	0.948204	0.496	0.149	3.59066e-05
ACTG1	6.39203e-10	0.739666	0.943	0.737	3.41181e-05
ATF4	6.33725e-10	0.714673	0.557	0.202	3.38257e-05
EIF2A	6.10646e-10	-0.390662	0.189	0.088	3.25938e-05
SGK1	6.05974e-10	0.960389	0.421	0.096	3.23445e-05
GSN	6.00392e-10	-0.395642	0.689	0.465	3.20465e-05
CAP1	5.37133e-10	0.457662	0.548	0.211	2.867e-05
GLRX	5.30731e-10	0.822758	0.583	0.219	2.83283e-05
AHNAK	5.18474e-10	-0.318095	0.447	0.246	2.76741e-05
PPP4C	5.16415e-10	0.450313	0.474	0.149	2.75642e-05
CALM1	5.1353e-10	0.496021	0.776	0.421	2.74102e-05
UQCRQ	5.05448e-10	-0.654991	0.654	0.553	2.69788e-05
UQCR11	4.71233e-10	-0.709882	0.579	0.465	2.51525e-05
ADM	4.4821e-10	0.662354	0.338	0.061	2.39237e-05
RNF39	4.46353e-10	0.433287	0.268	0.035	2.38246e-05
IFIT3	4.38771e-10	1.02352	0.68	0.316	2.34199e-05
PDIA6	4.37574e-10	0.473078	0.425	0.132	2.33559e-05
DDX21	4.27337e-10	0.843251	0.408	0.088	2.28095e-05
NDUFA4	4.26351e-10	-0.530108	0.719	0.561	2.27569e-05
ATP5MC2	4.26267e-10	-0.516254	0.741	0.614	2.27524e-05
CTGF	3.88515e-10	1.14788	0.25	0.009	2.07374e-05
LAMTOR5	3.58966e-10	0.567306	0.588	0.228	1.91602e-05
PDLIM1	3.52372e-10	-0.332967	0.579	0.36	1.88082e-05
GRAMD2B	3.46954e-10	1.18323	0.526	0.175	1.8519e-05
PLEKHB2	3.45037e-10	0.660199	0.434	0.105	1.84167e-05
MYC	3.21055e-10	0.810018	0.202	0	1.71366e-05
ARL5B	3.17349e-10	0.773927	0.298	0.026	1.69388e-05
ATP5ME	3.11705e-10	-0.780848	0.596	0.509	1.66376e-05
PTGES3	2.92073e-10	0.543515	0.548	0.193	1.55897e-05
RALA	2.87095e-10	0.323385	0.399	0.114	1.5324e-05
MED10	2.76372e-10	0.832631	0.311	0.044	1.47516e-05
ARF4	2.68889e-10	0.275799	0.662	0.316	1.43522e-05
MYO6	2.65197e-10	0.326633	0.487	0.167	1.41551e-05
BRK1	2.58517e-10	-0.451744	0.557	0.386	1.37986e-05
YWHAQ	2.56486e-10	0.347044	0.478	0.167	1.36902e-05
CTTN	2.48463e-10	0.679625	0.535	0.175	1.3262e-05
MRPS21	2.47761e-10	-0.394868	0.447	0.263	1.32245e-05
HECTD1	2.46241e-10	0.613513	0.474	0.14	1.31434e-05
ICAM1	2.45988e-10	1.27193	0.32	0.035	1.31299e-05
RAB32	2.41958e-10	0.795651	0.254	0.009	1.29147e-05
SRP9	2.41725e-10	-0.44289	0.522	0.342	1.29023e-05
SELENBP1	2.39716e-10	-1.19699	0.18	0.316	1.27951e-05
UQCR10	2.39294e-10	-0.474145	0.689	0.5	1.27725e-05
LAP3	2.30705e-10	0.584214	0.474	0.132	1.23141e-05
SNHG6	2.30075e-10	-1.10879	0	0.158	1.22805e-05
FAAP20	2.19357e-10	-0.503498	0.272	0.14	1.17084e-05
MT-ND1	2.17777e-10	0.543569	0.965	0.754	1.1624e-05
CNBP	2.08784e-10	0.430889	0.614	0.263	1.11441e-05
MYL12B	2.06894e-10	0.638049	0.912	0.605	1.10432e-05
KRT15	2.02746e-10	1.28303	0.404	0.079	1.08218e-05
YBX3	1.98966e-10	0.701581	0.531	0.175	1.062e-05
MT3	1.97263e-10	-1.29103	0.044	0.246	1.05291e-05
SEMA3B	1.95595e-10	0.802044	0.206	0	1.04401e-05
MSN	1.90139e-10	0.758149	0.298	0.026	1.01489e-05
SLC20A2	1.81055e-10	0.844984	0.333	0.044	9.66398e-06
SRP14	1.80991e-10	-0.637028	0.82	0.675	9.66057e-06
NDUFA1	1.57059e-10	-0.516704	0.61	0.456	8.3832e-06
KLF4	1.54818e-10	0.784626	0.404	0.079	8.26354e-06
MCUB	1.5074e-10	0.543874	0.329	0.053	8.0459e-06
IRS2	1.45257e-10	0.760644	0.316	0.035	7.75324e-06
LITAF	1.43556e-10	0.735714	0.614	0.237	7.66245e-06
NFIC	1.40508e-10	-0.533225	0.333	0.211	7.49977e-06
MTCH1	1.35314e-10	0.782141	0.522	0.158	7.2225e-06
PRR13	1.35235e-10	0.378576	0.636	0.281	7.21829e-06
NAMPT	1.34452e-10	0.840474	0.531	0.167	7.17651e-06
TSPAN8	1.33996e-10	-1.38783	0.149	0.333	7.15215e-06
PNPLA2	1.33947e-10	0.783105	0.566	0.193	7.14953e-06
PARP14	1.33732e-10	0.330804	0.557	0.219	7.13808e-06
INSIG1	1.29693e-10	1.11965	0.408	0.079	6.92247e-06
CANX	1.22824e-10	0.299884	0.465	0.158	6.55586e-06
TM2D2	1.22304e-10	0.647476	0.307	0.035	6.52809e-06
RPL7	1.20122e-10	0.30459	0.846	0.509	6.41161e-06
SPTBN1	1.16273e-10	0.745767	0.404	0.079	6.20621e-06
ATP5MD	1.14104e-10	0.253504	0.803	0.456	6.09042e-06
DRAP1	1.12011e-10	0.656451	0.575	0.202	5.97869e-06
LMTK3	1.1087e-10	0.574922	0.346	0.07	5.91782e-06
LSM5	1.07872e-10	-0.396257	0.285	0.149	5.75779e-06
KIF5B	1.06601e-10	0.310839	0.522	0.193	5.68991e-06
MGLL	1.05665e-10	1.08109	0.36	0.053	5.63998e-06
CKB	1.03269e-10	1.10351	0.377	0.061	5.51209e-06
NME2	1.02946e-10	-0.855282	0.592	0.518	5.49487e-06
SEC61B	1.01494e-10	0.447561	0.737	0.377	5.41733e-06
SELENOK	1.01468e-10	0.315519	0.605	0.254	5.41596e-06
CCL4L2	1.0066e-10	2.92222	0.259	0.009	5.37284e-06
SFT2D1	9.92349e-11	0.619668	0.373	0.061	5.29676e-06
HEBP2	9.66201e-11	0.888663	0.513	0.149	5.15719e-06
SRGN	9.44209e-11	1.80672	0.285	0.018	5.03981e-06
WDR1	9.3946e-11	0.75029	0.513	0.149	5.01446e-06
BPIFB1	9.11348e-11	-1.40552	0.465	0.746	4.86441e-06
ATP5MPL	8.76917e-11	0.266791	0.61	0.272	4.68063e-06
MACF1	8.36093e-11	0.883856	0.382	0.061	4.46273e-06
CLEC2B	8.22259e-11	1.42418	0.456	0.123	4.38889e-06
TRAM1	8.15905e-11	0.493904	0.482	0.14	4.35498e-06
RPL23	8.13643e-11	0.50576	0.697	0.316	4.3429e-06
ARL8B	8.12327e-11	0.698452	0.36	0.053	4.33588e-06
BRD2	7.86483e-11	0.76362	0.487	0.14	4.19793e-06
AGPAT2	7.70136e-11	0.751733	0.39	0.07	4.11068e-06
TXNDC17	7.53309e-11	0.282915	0.601	0.263	4.02086e-06
UBR4	7.42894e-11	0.598798	0.316	0.035	3.96527e-06
YBX1	7.34582e-11	0.360805	0.763	0.412	3.9209e-06
ITGA3	7.28997e-11	1.01602	0.311	0.026	3.89109e-06
CAV1	7.2166e-11	1.08777	0.215	0	3.85193e-06
UCP2	7.15986e-11	-1.58626	0.259	0.36	3.82165e-06
SPART	7.1523e-11	0.33249	0.215	0.018	3.81761e-06
RPL28	6.87862e-11	0.565301	0.991	0.939	3.67153e-06
KLF5	6.42877e-11	1.06343	0.632	0.246	3.43142e-06
C3	6.27654e-11	-1.19127	0.469	0.526	3.35017e-06
PGK1	6.26669e-11	0.258464	0.469	0.167	3.34491e-06
RAB10	6.19759e-11	0.496104	0.465	0.132	3.30802e-06
EIF3A	6.07842e-11	0.825411	0.456	0.105	3.24441e-06
SERPINB3	6.06251e-11	-1.39723	0.412	0.737	3.23592e-06
SPHK1	5.7678e-11	0.965527	0.342	0.044	3.07862e-06
GLS	5.72433e-11	0.966814	0.303	0.026	3.05542e-06
UBA1	5.69698e-11	0.444809	0.408	0.105	3.04082e-06
KRAS	5.56613e-11	0.843315	0.443	0.096	2.97098e-06
C19orf66	5.38357e-11	0.919579	0.368	0.053	2.87354e-06
IGFBP3	5.12004e-11	1.27048	0.469	0.114	2.73287e-06
FLNB	5.00118e-11	0.937027	0.456	0.105	2.66943e-06
UBXN4	4.72027e-11	0.481866	0.544	0.184	2.51949e-06
SPCS3	4.71973e-11	0.626497	0.377	0.07	2.5192e-06
MT-ATP6	4.70937e-11	0.489302	0.934	0.632	2.51367e-06
PERP	4.70628e-11	0.763641	0.789	0.412	2.51203e-06
VDAC2	4.56649e-11	0.528044	0.684	0.307	2.43741e-06
EZR	4.54156e-11	0.675546	0.803	0.43	2.4241e-06
ANXA5	4.47663e-11	1.04865	0.662	0.272	2.38944e-06
BHLHE40	4.40212e-11	0.566006	0.412	0.096	2.34967e-06
CHMP1B	3.71262e-11	0.267468	0.456	0.132	1.98165e-06
CLIC1	3.60828e-11	0.598034	0.868	0.518	1.92596e-06
HLA-DRB1	3.50187e-11	-0.754803	0.482	0.377	1.86916e-06
SPATS2L	3.33113e-11	0.565678	0.645	0.263	1.77803e-06
ATP5PD	3.19963e-11	-0.290243	0.57	0.333	1.70783e-06
PPP2CB	3.15206e-11	0.773359	0.368	0.053	1.68244e-06
NDUFB1	3.03677e-11	-0.870914	0.43	0.404	1.62091e-06
LMNA	2.90426e-11	0.607275	0.57	0.193	1.55018e-06
TJP1	2.84349e-11	0.567509	0.447	0.096	1.51774e-06
ZNF706	2.80592e-11	0.465637	0.487	0.14	1.49769e-06
CCL3	2.64114e-11	1.68806	0.224	0	1.40974e-06
ITGB6	2.64114e-11	0.926905	0.224	0	1.40974e-06
NAPSA	2.64114e-11	1.99556	0.224	0	1.40974e-06
UFC1	2.61223e-11	-0.700176	0.417	0.368	1.3943e-06
TXNRD1	2.50717e-11	0.734848	0.526	0.158	1.33823e-06
ATP6V0E1	2.44406e-11	0.38908	0.662	0.298	1.30454e-06
BTG1	2.4076e-11	0.462713	0.57	0.219	1.28508e-06
PPA1	2.40042e-11	0.483341	0.684	0.316	1.28125e-06
JUP	2.35949e-11	0.954396	0.601	0.211	1.2594e-06
EIF2S2	2.35767e-11	0.402295	0.654	0.289	1.25843e-06
ETS2	2.30504e-11	0.877827	0.456	0.105	1.23034e-06
ZFP36L2	2.29576e-11	1.22076	0.469	0.114	1.22539e-06
KTN1	2.25798e-11	0.738579	0.557	0.175	1.20522e-06
BTG3	2.25726e-11	0.937946	0.465	0.105	1.20483e-06
WSB1	2.18102e-11	0.965042	0.452	0.096	1.16414e-06
PLSCR1	2.17597e-11	0.731567	0.684	0.289	1.16144e-06
CYTOR	2.13529e-11	0.904075	0.311	0.035	1.13973e-06
SEPTIN2	1.9147e-11	-1.07536	0	0.175	1.02199e-06
FTL	1.897e-11	1.65569	0.982	0.921	1.01254e-06
SKP1	1.81692e-11	-0.316545	0.658	0.465	9.69798e-07
UQCRB	1.70092e-11	-0.56814	0.645	0.474	9.07884e-07
MRPL33	1.56307e-11	0.773197	0.632	0.237	8.34302e-07
CYCS	1.52389e-11	0.524543	0.553	0.184	8.1339e-07
RNASEK	1.41522e-11	-1.21018	0.171	0.263	7.55389e-07
VDAC1	1.37644e-11	0.312921	0.447	0.149	7.34689e-07
TMEM165	1.35102e-11	0.9189	0.531	0.149	7.21121e-07
ZC3HAV1	1.33222e-11	1.10628	0.412	0.079	7.11084e-07
CFB	1.30519e-11	-1.36884	0.193	0.316	6.96656e-07
NGRN	1.26737e-11	-1.18408	0.228	0.307	6.76469e-07
IRF1	1.26197e-11	0.88885	0.605	0.211	6.73587e-07
RBMS1	1.22083e-11	0.709104	0.531	0.158	6.51631e-07
PKM	1.12468e-11	0.46333	0.719	0.342	6.00311e-07
ITGB8	1.09793e-11	1.47949	0.478	0.114	5.86029e-07
F2RL1	1.02512e-11	0.921002	0.32	0.026	5.47165e-07
CTSD	1.01433e-11	1.23095	0.68	0.281	5.41408e-07
HSBP1	1.00289e-11	0.355212	0.754	0.386	5.35301e-07
PFN1	9.60021e-12	0.950383	0.886	0.544	5.12421e-07
CCL3L1	9.58621e-12	2.06208	0.232	0	5.11674e-07
MX2	8.78089e-12	0.963645	0.618	0.219	4.68689e-07
RPL4	8.45297e-12	0.465595	0.781	0.395	4.51185e-07
SNRPD2	8.1885e-12	0.255564	0.702	0.351	4.3707e-07
COMMD6	8.11311e-12	-0.28451	0.636	0.386	4.33046e-07
MT-ND5	8.06004e-12	-0.771001	0.82	0.693	4.30213e-07
ENSA	7.76213e-12	-0.315662	0.425	0.254	4.14312e-07
HBB	7.72608e-12	-1.65849	0.022	0.254	4.12388e-07
RBCK1	7.68118e-12	0.863597	0.535	0.149	4.09991e-07
SAMD9	7.61834e-12	0.259842	0.623	0.263	4.06636e-07
EPS8	7.1067e-12	0.749322	0.408	0.07	3.79327e-07
MMADHC	7.05779e-12	0.660013	0.531	0.158	3.76716e-07
SLC6A14	6.65949e-12	0.813676	0.535	0.158	3.55457e-07
LAPTM4A	6.64778e-12	0.639396	0.57	0.184	3.54832e-07
ARPC3	6.31408e-12	-0.291824	0.728	0.447	3.3702e-07
APOBEC3A	5.92975e-12	0.982902	0.346	0.044	3.16506e-07
SFTPB	5.75699e-12	3.71265	0.237	0	3.07285e-07
ZFAS1	5.33403e-12	0.701243	0.75	0.351	2.84709e-07
EPCAM	5.14221e-12	0.696278	0.461	0.105	2.74471e-07
COX14	5.04597e-12	-0.660373	0.469	0.351	2.69334e-07
CLDN3	4.92089e-12	1.17351	0.368	0.044	2.62657e-07
FOSL1	4.87958e-12	1.37463	0.373	0.044	2.60453e-07
STOM	4.70186e-12	1.07419	0.478	0.105	2.50966e-07
TOMM7	4.53023e-12	-0.477241	0.592	0.439	2.41806e-07
ZFAND5	4.52866e-12	0.645251	0.544	0.167	2.41722e-07
RPS16	4.50384e-12	0.622411	0.961	0.702	2.40397e-07
RHOD	4.05947e-12	0.997715	0.434	0.079	2.16678e-07
HNRNPC	3.90168e-12	0.453988	0.645	0.263	2.08256e-07
SLC38A2	3.77735e-12	0.75314	0.465	0.105	2.0162e-07
MTRNR2L12	3.69253e-12	-1.7621	0.386	0.456	1.97092e-07
SLC9A3R1	3.58269e-12	-1.30093	0.276	0.439	1.9123e-07
DYNLRB1	3.48471e-12	0.856253	0.504	0.123	1.86e-07
LRRFIP1	3.2596e-12	0.494745	0.632	0.237	1.73984e-07
MGST1	3.10717e-12	1.11932	0.741	0.342	1.65848e-07
KRT8	3.05408e-12	0.788818	0.882	0.518	1.63014e-07
CAPZA2	3.01839e-12	0.450634	0.482	0.132	1.6111e-07
RPL18A	2.87292e-12	0.706791	0.969	0.816	1.53345e-07
ISG20	2.86029e-12	0.92931	0.741	0.333	1.52671e-07
SEPT2	2.79304e-12	0.561508	0.364	0.053	1.49081e-07
STK17A	2.67471e-12	0.785281	0.434	0.079	1.42765e-07
CLTA	2.64974e-12	0.40256	0.675	0.298	1.41432e-07
ALDH1A3	2.5279e-12	1.19659	0.482	0.105	1.34929e-07
IL18	2.50887e-12	0.573137	0.412	0.07	1.33914e-07
SOCS3	2.19908e-12	1.00333	0.342	0.026	1.17378e-07
OPTN	2.00926e-12	0.852622	0.531	0.14	1.07246e-07
PRELID3B	1.99919e-12	0.798131	0.36	0.035	1.06709e-07
SDCBP2	1.97046e-12	0.739993	0.421	0.079	1.05175e-07
OCLN	1.8835e-12	0.933206	0.43	0.07	1.00533e-07
CALR	1.8082e-12	0.674567	0.618	0.228	9.65142e-08
MAP3K13	1.55983e-12	0.990142	0.548	0.149	8.32577e-08
PPP1CB	1.53468e-12	0.416104	0.443	0.114	8.19149e-08
UBC	1.52131e-12	0.975696	0.908	0.579	8.12016e-08
C4orf3	1.28307e-12	-0.51344	0.623	0.456	6.84853e-08
WARS	1.21502e-12	0.908369	0.632	0.219	6.48528e-08
MAP1LC3B	1.20721e-12	0.81709	0.566	0.167	6.44363e-08
RGCC	9.88056e-13	1.18009	0.382	0.044	5.27385e-08
MYADM	9.85539e-13	1.11233	0.404	0.053	5.26041e-08
C19orf70	9.29063e-13	0.526812	0.373	0.061	4.95897e-08
ZBTB43	9.15453e-13	0.951398	0.355	0.035	4.88632e-08
SUB1	8.92225e-13	0.680823	0.715	0.298	4.76234e-08
FAM3C	8.70553e-13	0.458523	0.456	0.105	4.64667e-08
S100A14	8.53098e-13	0.864082	0.873	0.5	4.5535e-08
EEF1B2	8.49539e-13	0.523816	0.772	0.377	4.5345e-08
GALNT3	8.15969e-13	0.840049	0.43	0.07	4.35532e-08
EID1	7.72846e-13	-0.881237	0.412	0.421	4.12514e-08
CAVIN1	7.32717e-13	1.09735	0.254	0	3.91095e-08
EIF4A2	7.27261e-13	0.404858	0.662	0.272	3.88183e-08
TMBIM6	7.15562e-13	0.463884	0.816	0.439	3.81938e-08
EPAS1	5.84431e-13	-1.49014	0.307	0.43	3.11946e-08
CD9	5.40815e-13	0.787309	0.768	0.351	2.88665e-08
APOL6	5.00459e-13	0.816523	0.526	0.132	2.67125e-08
CAV2	4.94716e-13	0.653043	0.395	0.061	2.64059e-08
MICOS10	4.3722e-13	-1.13093	0	0.202	2.3337e-08
RAN	4.2949e-13	0.933552	0.706	0.281	2.29245e-08
C4orf48	4.24795e-13	0.399814	0.399	0.079	2.26739e-08
TSPAN3	4.22938e-13	0.694324	0.746	0.325	2.25747e-08
EDN1	4.13035e-13	1.23213	0.303	0.009	2.20462e-08
MET	4.13023e-13	1.03008	0.57	0.158	2.20455e-08
GUK1	4.08867e-13	0.409042	0.798	0.404	2.18237e-08
SPINT2	3.31896e-13	0.723715	0.807	0.395	1.77153e-08
FHL2	3.27096e-13	1.35095	0.425	0.061	1.74591e-08
EIF4G2	3.11483e-13	0.489601	0.737	0.325	1.66257e-08
POMP	3.04903e-13	0.733537	0.715	0.289	1.62745e-08
LSR	3.01052e-13	1.03311	0.522	0.123	1.6069e-08
SMIM37	2.87469e-13	0.645288	0.373	0.044	1.5344e-08
EPHA2	2.85256e-13	0.252884	0.421	0.105	1.52258e-08
PTPRK	2.77032e-13	1.41292	0.482	0.096	1.47869e-08
PARK7	2.7151e-13	-0.504676	0.553	0.368	1.44921e-08
VMP1	2.54663e-13	1.38423	0.575	0.158	1.35929e-08
PSAP	2.53444e-13	1.18717	0.667	0.246	1.35278e-08
COX17	2.52439e-13	0.616961	0.658	0.237	1.34742e-08
SELENOW	2.48167e-13	0.331271	0.803	0.412	1.32462e-08
CHMP4B	2.30532e-13	0.836157	0.636	0.211	1.23049e-08
CTSB	2.13089e-13	1.20276	0.711	0.281	1.13738e-08
CD99	1.99857e-13	1.01217	0.504	0.105	1.06676e-08
MACC1	1.96008e-13	1.06312	0.447	0.07	1.04621e-08
CCL2	1.91532e-13	3.39856	0.316	0.009	1.02232e-08
EIF2AK2	1.86307e-13	0.966115	0.566	0.149	9.94433e-09
DSG2	1.82169e-13	1.06517	0.434	0.061	9.72346e-09
REEP3	1.56852e-13	0.542042	0.596	0.193	8.37211e-09
FSTL3	1.52495e-13	0.956653	0.268	0	8.13957e-09
UGCG	1.45201e-13	0.838587	0.496	0.105	7.75026e-09
DNAJB1	1.33635e-13	2.3291	0.548	0.149	7.13288e-09
TLE5	1.22307e-13	-1.38796	0	0.211	6.52826e-09
ADH1C	1.21382e-13	-2.0326	0.184	0.474	6.4789e-09
RPS4Y1	1.15522e-13	0.523993	0.649	0.246	6.16609e-09
MUC5AC	1.07265e-13	-3.1073	0.193	0.491	5.72536e-09
SDCBP	1.00404e-13	0.968955	0.57	0.149	5.35916e-09
CYB5A	9.74072e-14	-0.975151	0.579	0.588	5.19921e-09
SCARB2	9.74022e-14	1.08362	0.469	0.079	5.19894e-09
CLTB	9.2443e-14	0.613897	0.627	0.211	4.93424e-09
LDLR	9.06292e-14	1.10823	0.421	0.053	4.83742e-09
S100A11	8.76042e-14	1.04382	0.991	0.842	4.67596e-09
RPL24	8.25462e-14	0.798422	0.961	0.684	4.40598e-09
CAST	8.05074e-14	0.858686	0.75	0.316	4.29716e-09
ACADVL	7.27628e-14	0.804898	0.561	0.14	3.88379e-09
CREB3L1	7.0727e-14	-1.48151	0.193	0.36	3.77512e-09
ADAM9	6.6222e-14	0.930239	0.509	0.105	3.53466e-09
SNHG8	6.11691e-14	0.897854	0.601	0.175	3.26496e-09
WASF2	5.41888e-14	0.645193	0.548	0.149	2.89238e-09
SERPINB1	4.43699e-14	0.739189	0.658	0.228	2.36829e-09
HSPD1	4.18977e-14	1.57938	0.57	0.158	2.23633e-09
NDUFA13	4.11123e-14	-1.96632	0.127	0.404	2.19441e-09
FLNA	3.98828e-14	1.20208	0.395	0.035	2.12878e-09
DDX5	3.55491e-14	0.859018	0.737	0.298	1.89747e-09
RPS7	3.51398e-14	0.865978	0.947	0.675	1.87562e-09
RPS27L	3.50914e-14	1.19488	0.675	0.237	1.87304e-09
TOMM6	3.39642e-14	-1.33099	0	0.219	1.81288e-09
C1orf116	3.30046e-14	1.18066	0.531	0.114	1.76165e-09
ZYX	3.28544e-14	0.784517	0.452	0.07	1.75364e-09
SPINK1	3.10786e-14	1.65115	0.281	0	1.65885e-09
RAB5IF	2.89349e-14	0.587295	0.61	0.202	1.54443e-09
RPS15A	2.55531e-14	-0.639578	0.93	0.798	1.36392e-09
MT-ND6	2.26208e-14	-1.59596	0.355	0.412	1.20741e-09
TGM2	2.19982e-14	-1.34662	0.338	0.43	1.17418e-09
IFIT2	2.18079e-14	1.58691	0.605	0.175	1.16402e-09
BCL2L1	2.04737e-14	0.984888	0.557	0.132	1.0928e-09
GLUD1	1.99808e-14	0.922845	0.544	0.123	1.06649e-09
GADD45B	1.98628e-14	0.609489	0.496	0.114	1.0602e-09
CRB3	1.9776e-14	0.98707	0.509	0.096	1.05556e-09
MIDN	1.77308e-14	1.00824	0.548	0.123	9.46402e-10
MRPS6	1.6441e-14	0.592613	0.443	0.07	8.77556e-10
LAMC2	1.6388e-14	1.34804	0.351	0.018	8.74724e-10
FGFBP1	1.6081e-14	1.37469	0.36	0.018	8.58337e-10
MT-CO2	1.5449e-14	1.00871	0.978	0.939	8.24603e-10
ELOC	1.51879e-14	0.818125	0.667	0.219	8.10669e-10
CCNL1	1.51464e-14	0.99037	0.561	0.132	8.08456e-10
OCIAD2	1.24416e-14	1.08049	0.509	0.096	6.64083e-10
ENO1	1.19839e-14	1.54494	0.605	0.175	6.39652e-10
TRIB1	1.18571e-14	1.18067	0.439	0.053	6.32883e-10
SERPINB2	1.05585e-14	1.63684	0.487	0.079	5.63573e-10
COX6B1	9.26205e-15	-0.305946	0.781	0.535	4.94371e-10
MYL12A	8.79166e-15	0.995319	0.89	0.491	4.69263e-10
UBE2D3	8.32439e-15	0.639746	0.75	0.307	4.44322e-10
MRPL14	8.02075e-15	0.932954	0.61	0.167	4.28115e-10
SF3B6	7.96243e-15	0.606158	0.618	0.193	4.25003e-10
GNG5	6.62098e-15	0.906211	0.89	0.5	3.53401e-10
FAM177A1	6.4418e-15	0.462854	0.57	0.167	3.43838e-10
FST	6.19787e-15	2.32448	0.294	0	3.30818e-10
PSMA7	5.0407e-15	0.543126	0.684	0.263	2.69052e-10
RPL22L1	4.98733e-15	1.02897	0.553	0.123	2.66204e-10
RBM39	4.64332e-15	0.824083	0.618	0.175	2.47842e-10
AKR1C1	4.49583e-15	-1.69063	0.263	0.544	2.39969e-10
ELF3	4.41225e-15	0.786955	0.759	0.307	2.35508e-10
HSPH1	3.94418e-15	1.78851	0.504	0.088	2.10525e-10
MRPS15	3.63772e-15	1.03172	0.465	0.061	1.94167e-10
IL32	3.62034e-15	1.06012	0.412	0.044	1.93239e-10
YWHAZ	3.26256e-15	0.374819	0.816	0.404	1.74142e-10
COX7A2	2.92919e-15	0.701055	0.864	0.439	1.56348e-10
CEACAM5	2.16177e-15	1.2446	0.548	0.123	1.15387e-10
RPS29	1.88888e-15	-0.908048	0.803	0.649	1.00821e-10
PLAU	1.56665e-15	1.39829	0.377	0.018	8.36213e-11
ITGA2	1.52187e-15	1.28034	0.487	0.07	8.12315e-11
YWHAH	1.41745e-15	0.718024	0.561	0.14	7.56578e-11
CFLAR	1.34137e-15	0.730264	0.592	0.158	7.15971e-11
CHCHD2	1.33959e-15	0.630955	0.89	0.474	7.15022e-11
HLA-A	1.30311e-15	0.785383	0.947	0.614	6.95546e-11
RPL17	1.27796e-15	-1.30081	0.61	0.649	6.82124e-11
PLP2	1.12468e-15	1.20174	0.434	0.044	6.0031e-11
KRT7	9.0915e-16	1.46454	0.886	0.482	4.85268e-11
CFL1	7.60443e-16	0.909082	0.882	0.456	4.05894e-11
SLC25A3	6.52809e-16	0.935869	0.724	0.254	3.48443e-11
ACTN4	6.49244e-16	0.525858	0.715	0.272	3.4654e-11
JPT1	6.38428e-16	1.22393	0.627	0.167	3.40767e-11
ANXA2	6.24592e-16	1.21711	0.947	0.684	3.33382e-11
H3F3B	5.71609e-16	1.24167	0.921	0.64	3.05102e-11
RHOB	5.44531e-16	1.23263	0.575	0.123	2.90649e-11
APP	5.11712e-16	0.554393	0.474	0.096	2.73132e-11
RSAD2	4.3609e-16	1.77259	0.64	0.184	2.32768e-11
RPS19	3.99856e-16	1.00063	0.978	0.807	2.13427e-11
IL1RN	3.98875e-16	0.97804	0.531	0.105	2.12903e-11
HMGA1	3.3903e-16	1.35421	0.737	0.272	1.8096e-11
SMS	3.32897e-16	1.0216	0.618	0.158	1.77687e-11
TBCA	3.25599e-16	0.645444	0.636	0.193	1.73791e-11
CXCL16	3.1449e-16	0.898055	0.553	0.114	1.67862e-11
MUC1	3.04411e-16	1.12009	0.68	0.211	1.62483e-11
IRF7	1.92005e-16	1.08195	0.627	0.158	1.02484e-11
SLPI	1.35822e-16	-1.70011	0.864	0.974	7.24963e-12
TMSB4X	1.29928e-16	1.05968	0.969	0.816	6.93504e-12
SLC3A2	1.16421e-16	1.56961	0.443	0.044	6.2141e-12
KRT6A	1.07726e-16	2.24899	0.443	0.044	5.75001e-12
MAFF	9.73834e-17	0.532516	0.478	0.079	5.19794e-12
PIGR	6.68506e-17	-1.80384	0.425	0.667	3.56822e-12
F3	6.60197e-17	1.41096	0.711	0.228	3.52387e-12
GBP1	5.86374e-17	1.546	0.596	0.132	3.12983e-12
KRT23	4.92187e-17	2.4861	0.456	0.053	2.6271e-12
HLA-B	4.59081e-17	1.00014	0.956	0.649	2.45039e-12
PRSS22	4.52986e-17	1.0185	0.548	0.096	2.41786e-12
LRRC8A	3.69183e-17	1.60667	0.531	0.088	1.97055e-12
EIF1	3.39603e-17	1.15698	0.947	0.632	1.81266e-12
EMP3	3.30163e-17	1.67163	0.434	0.035	1.76228e-12
PTP4A1	2.51435e-17	1.12112	0.386	0.009	1.34206e-12
ATP6V0B	2.14551e-17	1.00648	0.68	0.193	1.14519e-12
RARRES3	1.79079e-17	0.80215	0.654	0.193	9.55852e-13
PLS3	1.76002e-17	1.24741	0.548	0.088	9.39429e-13
CLDN1	1.71243e-17	1.79817	0.504	0.061	9.14029e-13
AREG	1.63932e-17	2.14004	0.5	0.061	8.75003e-13
SSFA2	9.74424e-18	1.28157	0.439	0.026	5.20109e-13
MT-ND4	6.99792e-18	1.37087	0.939	0.623	3.73521e-13
ITGB1	6.95368e-18	1.2075	0.649	0.158	3.7116e-13
RTN4	5.80471e-18	1.1092	0.671	0.175	3.09832e-13
FOSB	3.444e-18	0.981662	0.474	0.053	1.83827e-13
TAP1	3.29785e-18	1.16767	0.61	0.123	1.76026e-13
MT-ND2	3.03415e-18	0.841911	0.956	0.579	1.61951e-13
C8orf59	2.74338e-18	1.00151	0.487	0.053	1.46431e-13
TMBIM1	2.56209e-18	1.40015	0.561	0.088	1.36754e-13
CLDN7	2.25629e-18	1.13463	0.741	0.237	1.20432e-13
RNF213	2.01734e-18	1.28186	0.741	0.237	1.07678e-13
TNFAIP3	1.52129e-18	0.468285	0.487	0.07	8.12005e-14
MAL2	1.35631e-18	1.28564	0.772	0.272	7.23944e-14
TNFRSF12A	1.35275e-18	1.79468	0.544	0.079	7.22045e-14
RPS26	1.28578e-18	1.08781	0.952	0.746	6.86296e-14
ST14	1.13419e-18	1.20753	0.605	0.114	6.05385e-14
CYR61	1.11904e-18	1.47751	0.425	0.018	5.973e-14
UBE2B	1.043e-18	1.18866	0.64	0.14	5.56713e-14
RAB11FIP1	8.78308e-19	1.41754	0.728	0.219	4.68806e-14
CYSTM1	7.93548e-19	1.10568	0.68	0.175	4.23564e-14
ARPC2	7.31272e-19	0.974256	0.772	0.263	3.90324e-14
ATF3	6.49705e-19	1.44629	0.522	0.061	3.46786e-14
ANXA3	6.06762e-19	1.44113	0.544	0.07	3.23865e-14
XBP1	5.8567e-19	-1.66453	0.39	0.535	3.12607e-14
RAC1	4.83251e-19	1.20795	0.868	0.412	2.5794e-14
GADD45A	4.8147e-19	1.38574	0.496	0.044	2.56989e-14
HLA-E	4.74268e-19	0.9251	0.908	0.447	2.53146e-14
SCGB3A1	4.34287e-19	-2.74759	0.57	0.868	2.31805e-14
C15orf48	4.22658e-19	1.81621	0.623	0.123	2.25598e-14
MYL6	3.27024e-19	1.15292	0.965	0.675	1.74552e-14
TMEM50A	2.20797e-19	1.38729	0.61	0.123	1.17853e-14
TPM4	2.14593e-19	1.06673	0.794	0.281	1.14541e-14
SQSTM1	2.13456e-19	1.21198	0.851	0.36	1.13935e-14
ZFP36	1.98582e-19	1.02849	0.675	0.167	1.05995e-14
CAPN2	1.4882e-19	1.30095	0.746	0.228	7.9434e-15
HSP90AA1	6.47404e-20	1.79968	0.925	0.5	3.45558e-15
JUND	5.76202e-20	1.50732	0.636	0.123	3.07554e-15
PMAIP1	3.98662e-20	0.989326	0.539	0.07	2.1279e-15
C19orf33	2.45619e-20	-1.25408	0.535	0.553	1.31102e-15
RPL36A	2.22916e-20	-1.85433	0.425	0.596	1.18984e-15
JUNB	2.21529e-20	0.961511	0.662	0.149	1.18243e-15
NFKBIA	1.54368e-20	0.676755	0.623	0.132	8.23953e-16
MCL1	1.46225e-20	1.13256	0.715	0.184	7.80488e-16
S100A16	1.3864e-20	1.42894	0.789	0.263	7.40004e-16
LAMB3	1.22883e-20	1.83461	0.618	0.114	6.559e-16
RHEB	1.05257e-20	1.35417	0.667	0.14	5.6182e-16
ERRFI1	6.18928e-21	1.8072	0.531	0.053	3.30359e-16
NOP10	4.13444e-21	0.968171	0.724	0.193	2.2068e-16
IER2	2.14741e-21	0.775243	0.596	0.096	1.1462e-16
SNHG29	2.33375e-22	-2.13125	0	0.342	1.24566e-17
SAT1	1.34969e-22	1.35559	0.978	0.658	7.20411e-18
KRT17	7.72348e-23	3.07615	0.623	0.105	4.12248e-18
FAM129B	7.26849e-23	1.33855	0.531	0.035	3.87963e-18
MIR4435-2HG	5.30083e-23	1.96344	0.579	0.061	2.82937e-18
LMO7	3.57612e-23	1.83776	0.798	0.254	1.90879e-18
SOX4	1.64806e-23	2.46792	0.667	0.123	8.79666e-19
FOS	6.49095e-24	1.99589	0.614	0.07	3.46461e-19
HRASLS2	4.45335e-24	1.92801	0.496	0.009	2.37702e-19
CYP2F1	4.1655e-24	-2.17403	0.285	0.64	2.22338e-19
RND3	2.87985e-24	0.763836	0.68	0.149	1.53715e-19
FAM96B	2.5048e-24	1.30139	0.575	0.044	1.33696e-19
AES	1.28058e-24	1.46174	0.662	0.096	6.83522e-20
EEF1G	1.01205e-24	-2.59396	0.057	0.474	5.40194e-20
PLAAT4	1.82538e-25	-2.49981	0	0.386	9.74314e-21
ACTB	1.12764e-25	1.67991	0.978	0.754	6.0189e-21
DUSP5	9.98208e-26	0.701563	0.618	0.088	5.32804e-21
GSTA1	2.78482e-26	-2.74771	0.167	0.57	1.48643e-21
GDF15	2.39303e-26	2.87257	0.561	0.026	1.27731e-21
DUSP1	1.25486e-26	1.65334	0.741	0.14	6.69796e-22
CXCL8	1.17424e-26	3.29323	0.623	0.053	6.26762e-22
S100A2	4.95674e-27	4.99013	0.706	0.123	2.64571e-22
PPP1R15A	4.54303e-27	1.3308	0.693	0.105	2.42489e-22
MUC5B	1.67001e-28	-3.33211	0.167	0.605	8.91382e-24
TM4SF1	2.29627e-29	2.35504	0.732	0.105	1.22565e-24
SCGB1A1	1.10168e-29	-3.3901	0.513	0.86	5.88032e-25
PHLDA2	1.05195e-29	1.88581	0.785	0.149	5.61488e-25
RPL26	1.03205e-29	-1.78185	0.776	0.789	5.50867e-25
SH3BGRL3	9.12881e-30	2.33328	0.895	0.377	4.87259e-25
CRIP1	6.15317e-30	-3.39306	0.083	0.544	3.28432e-25
PLAUR	1.72255e-30	2.40537	0.654	0.044	9.19429e-26
TACSTD2	2.62479e-31	2.42056	0.864	0.316	1.40101e-26
JUN	2.90656e-33	2.26279	0.741	0.079	1.55141e-28
ANXA1	2.68039e-33	1.69726	0.965	0.404	1.43068e-28
MALAT1	1.65999e-33	0.683137	0.943	0.325	8.86035e-29
CLDN4	1.43052e-35	2.76205	0.816	0.184	7.63557e-31
TMSB10	1.03512e-38	1.65603	0.987	0.895	5.52508e-34
NEAT1	9.95552e-40	1.95292	0.904	0.193	5.31386e-35
MSMB	9.54779e-40	-4.50982	0.425	0.807	5.09623e-35
KLF6	3.40107e-41	2.42999	0.851	0.123	1.81535e-36
GPRC5A	1.30306e-41	2.29199	0.86	0.123	6.95521e-37
SFN	4.25122e-43	3.35557	0.798	0.07	2.26913e-38
TFF3	2.42589e-43	-4.67175	0.294	0.781	1.29484e-38
S100A10	3.64487e-54	3.04662	0.974	0.228	1.94548e-49
